# Supplementary material for: Identification of Iron Metabolism-Related Gene Signatures for Predicting the Prognosis of Patients With Sarcomas
Source: Front Oncol. 2021 Jan 7;10:599816. doi: 10.3389/fonc.2020.599816 (PMC7817539; doi:10.3389/fonc.2020.599816)
Supplement: Supplementary file 2 [file Table_1.xlsx]

## Sheet: Supplementary file 1
ID	futime	DFS-fustat	futime	OS-fustat	Group	Age	Sex	Race	Cancer_Type	Metastasis	Radiotherapy	Margin_status	Tumor_site	Risk	Disease multifocal indicator	Patient Metastatic Sites	Adjuvant Postoperative Pharmaceutical Therapy Administered Indicator
TCGA-3B-A9HI	25.99	1	4.16417	0	G1	68	Male	WHITE	DLP	YES	YES	R1	Extremity	High	NO	Lung	NA
TCGA-3B-A9HJ	36.27	0	3.0225	0	G1	68	Male	WHITE	DLP	NO	YES	NA	Extremity	Low	YES	NA	NO
TCGA-3B-A9HL	7.52	1	1.64	1	G1	67	Male	WHITE	DLP	YES	NO	R1	Other	High	NO	Lung	YES
TCGA-3B-A9HO	19.55	1	2.625	0	G1	75	Male	WHITE	DLP	NO	NO	R1	Other	Low	NO	NA	NO
TCGA-3B-A9HP	39.03	1	4.45417	1	G1	57	Female	WHITE	LMS	YES	YES	R1	Other	Low	NO	Lung	YES
TCGA-3B-A9HQ	68.5	0	5.70833	0	G1	66	Female	WHITE	LMS	NO	NO	R0	Other	Low	NO	NA	NO
TCGA-3B-A9HR	64.85	1	7.375	1	G2	38	Female	BLACK	LMS	YES	YES	R0	Extremity	Low	NO	Lung	YES
TCGA-3B-A9HS	30.95	1	3.74	1	G1	60	Male	WHITE	LMS	YES	YES	R0	Other	High	YES	Other, specify	YES
TCGA-3B-A9HT	22.01	1	4.55833	0	G2	53	Male	WHITE	LMS	NO	YES	R0	Other	Low	NO	NA	YES
TCGA-3B-A9HU	24.51	1	2.1025	0	G1	53	Female	BLACK	LMS	YES	NO	R0	Other	High	NO	Lung	NO
TCGA-3B-A9HV	9.4	1	1.19667	1	G2	48	Female	WHITE	LMS	YES	NO	NA	Other	High	YES	Lung	YES
TCGA-3B-A9HX	42.81	0	3.5675	0	G2	70	Female	WHITE	LMS	NO	NO	R0	Other	Low	YES	NA	NO
TCGA-3B-A9HY	10.32	0	0.86	0	G2	49	Male	WHITE	LMS	NO	NO	R0	Extremity	High	NO	NA	NO
TCGA-3B-A9HZ	17.94	1	3.20333	0	G1	66	Male	WHITE	LMS	YES	YES	R1	Other	Low	NO	Lung	YES
TCGA-3B-A9I0	16.52	1	3.00083	0	G1	33	Male	WHITE	LMS	YES	NO	R0	Other	Low	NO	Liver	YES
TCGA-3B-A9I1	10.45	1	1.5525	1	G2	56	Female	BLACK	LMS	YES	NO	NA	Other	High	YES	Lung	YES
TCGA-3B-A9I3	2.86	1	2.21167	0	G1	62	Male	WHITE	LMS	NO	NO	R1	Other	Low	NO	NA	NO
TCGA-DX-A1KU	3.09	1	1.16917	1	G1	82	Male	WHITE	DLP	NA	NA	R2	Other	High	YES	NA	NA
TCGA-DX-A1KX	68.56	0	5.71333	0	G1	67	Female	WHITE	DLP	NA	NA	R0	Other	Low	NO	NA	NA
TCGA-DX-A1KY	6.73	1	1.07	1	G2	66	Male	WHITE	DLP	NA	NA	R1	Other	High	NO	NA	NA
TCGA-DX-A1KZ	42.51	1	3.75583	0	G1	66	Male	WHITE	DLP	NA	NA	R1	Other	Low	NO	NA	NA
TCGA-DX-A1L0	3.38	1	1.54417	1	G2	58	Male	WHITE	DLP	NA	NA	R1	Other	High	NO	NA	NA
TCGA-DX-A1L1	18.82	1	4.51417	1	G1	60	Male	WHITE	DLP	NA	NA	R0	Other	High	YES	NA	NA
TCGA-DX-A1L2	48.62	1	7.07917	0	G2	78	Male	WHITE	DLP	NA	NA	R0	Other	Low	NO	NA	NA
TCGA-DX-A1L3	16.92	1	2.7925	1	G1	60	Female	WHITE	DLP	NA	NA	R1	Other	High	NO	NA	NA
TCGA-DX-A1L4	11.17	1	5.57417	0	G1	60	Male	WHITE	DLP	NA	NA	R0	Other	Low	NO	NA	NA
TCGA-DX-A23R	74.61	0	6.2175	0	G2	55	Female	WHITE	DLP	NA	NA	R1	Other	High	NO	NA	NA
TCGA-DX-A23T	3.42	1	0.438333	1	G1	40	Female	WHITE	DLP	NA	NA	R1	Other	High	NO	NA	NA
TCGA-DX-A23U	28.68	1	6.3625	1	G1	81	Male	WHITE	DLP	NA	NA	R1	Other	Low	YES	NA	NA
TCGA-DX-A23V	12.42	1	5.56833	1	G1	57	Female	WHITE	DLP	NA	NA	R1	Other	High	YES	NA	NA
TCGA-DX-A23Y	5.65	1	0.5225	1	G1	80	Male	WHITE	DLP	NA	NA	R1	Other	High	YES	NA	NA
TCGA-DX-A23Z	24.67	1	2.31583	1	G1	74	Male	WHITE	DLP	NA	NA	R1	Other	High	YES	NA	NA
TCGA-DX-A240	60.25	0	5.02083	0	G1	51	Male	WHITE	DLP	NA	NA	R0	Other	High	NO	NA	NA
TCGA-DX-A2IZ	8.57	0	0.714167	0	G2	60	Male	WHITE	DLP	NA	NA	R0	Other	High	NO	NA	NA
TCGA-DX-A2J0	7	1	0.8075	1	G1	61	Male	WHITE	DLP	NA	NA	R1	Other	Low	NO	NA	NA
TCGA-DX-A2J1	95.3	0	7.94167	0	G1	53	Male	WHITE	DLP	NA	NA	R1	Other	Low	NO	NA	NA
TCGA-DX-A2J4	79.11	0	6.5925	0	G1	60	Male	WHITE	DLP	NA	NA	R0	Other	Low	NA	NA	NA
TCGA-DX-A3LS	3.75	1	0.7525	1	G1	78	Female	WHITE	DLP	NA	NO	R1	Other	High	YES	NA	NO
TCGA-DX-A3LT	42.81	1	4.08417	0	G1	62	Male	WHITE	DLP	NA	YES	R0	Extremity	Low	NO	NA	NO
TCGA-DX-A3LU	81.47	1	7.23	0	G1	60	Male	WHITE	DLP	NA	NO	R1	Other	Low	NO	NA	NO
TCGA-DX-A3LW	117.94	1	11.3608	0	G1	43	Male	WHITE	DLP	NA	NO	R1	Other	Low	NO	NA	NO
TCGA-DX-A3LY	33.41	0	2.78417	0	G1	66	Male	WHITE	DLP	NA	NO	R0	Other	Low	NO	NA	NO
TCGA-DX-A3M1	39.82	1	3.72083	0	G1	79	Male	WHITE	DLP	NA	NO	R2	Other	High	YES	NA	NO
TCGA-DX-A3M2	34.66	0	2.88833	0	G1	59	Male	WHITE	DLP	NA	NO	R1	Other	High	NO	NA	NO
TCGA-DX-A3U5	31.83	0	2.6525	0	G1	52	Male	WHITE	DLP	NA	NO	R1	Other	High	NO	NA	NO
TCGA-DX-A3U6	13.34	1	2.97833	1	G1	63	Female	WHITE	DLP	NA	NO	R0	Other	High	NO	NA	NO
TCGA-DX-A3U7	42.18	1	4.24917	1	G2	67	Male	WHITE	LMS	NA	NO	R0	Extremity	High	NO	NA	NO
TCGA-DX-A3U8	4.2	1	0.3775	1	G2	43	Male	NA	LMS	NA	NO	R0	Other	High	YES	NA	NO
TCGA-DX-A3U9	11.04	1	1.24833	1	G2	84	Male	WHITE	LMS	NA	NO	R1	Other	Low	NA	NA	NO
TCGA-DX-A3UB	73.82	0	6.15167	0	G1	54	Male	WHITE	LMS	NA	NO	R0	Other	Low	NO	NA	NO
TCGA-DX-A3UC	42.28	1	5.70833	0	G1	37	Female	WHITE	LMS	NA	NO	R0	Other	Low	NO	NA	NO
TCGA-DX-A3UD	28.78	1	4.19917	0	G1	56	Male	WHITE	LMS	NA	NO	R0	Other	Low	YES	NA	NO
TCGA-DX-A3UE	7.36	1	2.905	1	G2	66	Female	WHITE	LMS	NA	YES	R0	Other	High	NO	NA	NO
TCGA-DX-A3UF	63.37	1	7.115	1	G1	65	Female	WHITE	LMS	NA	NO	R1	Other	High	YES	NA	NO
TCGA-DX-A48J	3.22	1	0.81	1	G2	44	Male	BLACK	LMS	NA	NO	R0	Other	High	NA	NA	NO
TCGA-DX-A48K	45.96	0	3.83	0	G2	65	Male	WHITE	LMS	NA	NO	R0	Extremity	High	NO	NA	NO
TCGA-DX-A48L	10.38	1	2.02	1	G2	49	Female	WHITE	LMS	NA	YES	R0	Extremity	High	NO	NA	NO
TCGA-DX-A48N	35.25	0	2.9375	0	G2	47	Male	WHITE	DLP	NA	NO	R1	Other	High	YES	NA	NO
TCGA-DX-A48O	52.73	0	4.39417	0	G1	63	Female	WHITE	LMS	NA	NO	R0	Other	Low	NO	NA	NO
TCGA-DX-A48P	45.99	0	3.8325	0	G1	54	Female	WHITE	LMS	NA	NO	R0	Other	High	NO	NA	NO
TCGA-DX-A48R	10.35	1	2.20417	0	G2	41	Male	WHITE	LMS	NA	NO	R1	Other	Low	NO	NA	NO
TCGA-DX-A48U	108.74	0	9.06167	0	G2	57	Male	WHITE	LMS	NA	NO	R0	Other	Low	NO	NA	NO
TCGA-DX-A6B7	37.55	0	3.12917	0	G2	55	Male	WHITE	LMS	NO	NO	R0	Other	Low	NO	NA	YES
TCGA-DX-A6B8	1.38	1	1.3275	1	G2	80	Male	WHITE	LMS	YES	YES	R0	Extremity	High	NO	Lung	YES
TCGA-DX-A6B9	37.39	0	3.11583	0	G2	45	Female	BLACK	LMS	NO	NO	R0	Other	Low	NO	NA	NO
TCGA-DX-A6BA	49.01	1	6.885	0	G2	53	Female	WHITE	LMS	YES	NO	R0	Other	Low	NO	Lung	NO
TCGA-DX-A6BB	36.3	0	3.025	0	G1	74	Male	WHITE	LMS	NO	NO	R1	Other	Low	NO	NA	NO
TCGA-DX-A6BE	28.94	0	2.41167	0	G1	77	Male	WHITE	DLP	NO	NO	R0	Other	High	NO	NA	NO
TCGA-DX-A6BF	31.11	1	2.66083	0	G1	82	Female	WHITE	DLP	NO	NO	R1	Other	High	YES	NA	NO
TCGA-DX-A6BG	17.02	1	3.06917	0	G1	51	Male	WHITE	DLP	NO	NO	R0	Other	Low	YES	NA	NO
TCGA-DX-A6BH	7.62	1	2.2475	0	G1	34	Male	WHITE	DLP	NO	NO	R1	Other	Low	NO	NA	NO
TCGA-DX-A6YR	40.97	0	3.41417	0	G2	75	Male	WHITE	MFS	NO	YES	R0	Other	High	NO	NA	NO
TCGA-DX-A6YS	78.22	0	6.51833	0	G2	61	Male	WHITE	MFS	NO	YES	R0	Extremity	Low	NO	NA	NO
TCGA-DX-A6YT	67.15	0	5.59583	0	G2	31	Female	WHITE	MFS	NO	NO	R0	Extremity	Low	NO	NA	NO
TCGA-DX-A6YU	34.33	0	2.86083	0	G2	50	Female	WHITE	MFS	NO	NO	R0	Other	Low	NO	NA	NO
TCGA-DX-A6YV	16.95	1	4.205	1	G2	74	Male	WHITE	MFS	YES	NO	R0	Extremity	High	NO	Other, specify	NO
TCGA-DX-A6YX	7.29	1	1.40417	1	G2	68	Female	NA	MFS	YES	YES	R0	Extremity	High	NO	Lung	NO
TCGA-DX-A6YZ	86.24	0	7.18667	0	G2	59	Male	WHITE	MFS	NO	YES	R0	Extremity	Low	NO	NA	NO
TCGA-DX-A6Z2	87.35	1	8.42917	0	G2	82	Female	WHITE	LMS	NO	NO	R0	Other	Low	NO	NA	NO
TCGA-DX-A7EF	16.79	1	1.77417	1	G2	88	Female	WHITE	UPS	YES	YES	R0	Extremity	High	NO	Lung	NO
TCGA-DX-A7EI	27.2	1	2.87167	1	G2	78	Female	WHITE	DLP	NO	NO	R1	Other	High	YES	NA	YES
TCGA-DX-A7EL	73.88	1	6.27167	0	G1	56	Female	WHITE	LMS	YES	NO	R0	Other	Low	NO	Lung	NO
TCGA-DX-A7EM	62.16	0	5.18	0	G2	61	Male	WHITE	LMS	NO	NO	R0	Other	Low	NO	NA	NO
TCGA-DX-A7EN	11.56	1	2.52667	0	G1	53	Female	WHITE	LMS	NO	NO	R0	Other	Low	NO	NA	YES
TCGA-DX-A7EO	152	0	12.6667	0	G1	20	Female	WHITE	Other	NO	YES	R0	Other	Low	NO	NA	NO
TCGA-DX-A7EQ	24.38	1	2.45583	1	G1	72	Male	WHITE	Other	YES	YES	R0	Extremity	High	NO	Lung	YES
TCGA-DX-A7ES	20.04	0	1.67	0	G1	50	Female	WHITE	DLP	NO	NO	R0	Other	High	YES	NA	NO
TCGA-DX-A7ET	15.21	0	1.2675	0	G1	71	Male	BLACK	UPS	NO	NO	R0	Other	High	NO	NA	NO
TCGA-DX-A7EU	23.69	0	1.97417	0	G1	79	Female	WHITE	MFS	NO	NO	R0	Other	Low	YES	NA	NO
TCGA-DX-A8BG	10.84	1	1.495	0	G1	83	Female	WHITE	MFS	YES	YES	R0	Extremity	Low	NO	Lung	NO
TCGA-DX-A8BH	8.94	1	1.20167	1	G1	86	Male	WHITE	UPS	NO	NO	R0	Other	High	NO	NA	NO
TCGA-DX-A8BK	61.93	0	5.16083	0	G1	61	Female	WHITE	UPS	NO	YES	R0	Extremity	Low	NO	NA	NO
TCGA-DX-A8BL	45.11	0	3.75917	0	G1	59	Male	WHITE	UPS	NO	NO	R0	Extremity	Low	NO	NA	NO
TCGA-DX-A8BM	47.83	0	3.98583	0	G2	60	Male	WHITE	UPS	NO	YES	R0	Extremity	Low	NO	NA	NO
TCGA-DX-A8BN	38.14	0	3.17833	0	G1	78	Female	WHITE	UPS	NO	YES	R1	Extremity	Low	NO	NA	NO
TCGA-DX-A8BO	10.94	1	3.395	0	G1	67	Female	WHITE	UPS	NO	NO	R1	Extremity	Low	NO	NA	NO
TCGA-DX-A8BP	7.1	1	1.17167	0	G1	85	Male	WHITE	UPS	YES	NO	R1	Extremity	High	NO	Lung	NO
TCGA-DX-A8BQ	51.87	0	4.3225	0	G1	63	Male	WHITE	UPS	NO	YES	R0	Extremity	Low	NO	NA	NO
TCGA-DX-A8BR	150.23	0	12.5192	0	G1	63	Female	WHITE	UPS	NO	YES	R0	Extremity	Low	NO	NA	NO
TCGA-DX-A8BT	21.94	1	3.3675	0	G1	63	Female	WHITE	UPS	NO	YES	R1	Extremity	Low	NO	NA	NO
TCGA-DX-A8BU	34	1	3.055	1	G2	58	Male	WHITE	UPS	YES	YES	R1	Extremity	High	NO	Lung	YES
TCGA-DX-A8BV	18.82	1	5.05083	1	G1	57	Male	WHITE	MFS	YES	YES	R0	Other	High	NO	Liver	YES
TCGA-DX-A8BZ	2.96	1	0.5475	1	G1	78	Female	BLACK	LMS	YES	NO	R0	Other	High	NO	Lung	NO
TCGA-DX-AB2E	4.34	1	1.48083	0	G2	60	Male	WHITE	MFS	YES	NO	R0	Extremity	Low	NO	Other, specify	NO
TCGA-DX-AB2F	11.99	0	0.999167	0	G1	76	Female	WHITE	DLP	NO	NO	R0	Other	High	NO	NA	NO
TCGA-DX-AB2G	15.7	0	1.30833	0	G1	36	Male	WHITE	DLP	NO	NO	R0	Other	High	YES	NA	NO
TCGA-DX-AB2H	15.83	0	1.31917	0	G2	80	Female	WHITE	DLP	NO	NO	R0	Other	Low	YES	NA	NO
TCGA-DX-AB2L	65.93	0	5.49417	0	G1	35	Male	WHITE	MFS	NO	NO	R1	Extremity	Low	NO	NA	NO
TCGA-DX-AB2O	86.04	0	7.17	0	G1	78	Female	WHITE	UPS	NO	NO	R0	Extremity	Low	NO	NA	NO
TCGA-DX-AB2P	5.29	1	1.005	1	G2	79	Male	WHITE	UPS	YES	YES	R0	Extremity	High	NO	Lung	NO
TCGA-DX-AB2Q	16.1	1	5.5575	0	G2	65	Female	WHITE	UPS	YES	YES	R0	Extremity	Low	NO	Other, specify	NO
TCGA-DX-AB2S	9.2	0	0.766667	0	G1	53	Female	WHITE	MFS	NO	YES	R0	Other	Low	NO	NA	NO
TCGA-DX-AB2T	25.76	1	6.48583	0	G1	54	Female	BLACK	MFS	YES	NO	R0	Extremity	Low	NO	Lung	NO
TCGA-DX-AB2V	106.47	0	8.8725	0	G1	81	Male	WHITE	MFS	NO	YES	R0	Other	Low	NO	NA	NO
TCGA-DX-AB2W	106.37	0	8.86417	0	G1	62	Female	WHITE	UPS	NO	YES	R0	Extremity	Low	NO	NA	NO
TCGA-DX-AB2X	7.16	1	1.10583	1	G1	73	Female	WHITE	UPS	YES	NO	R0	Extremity	High	NO	Lung	NO
TCGA-DX-AB2Z	50.36	0	4.19667	0	G1	87	Female	WHITE	UPS	NO	NO	R0	Extremity	Low	NO	NA	NO
TCGA-DX-AB30	16.56	1	1.9025	1	G2	53	Female	WHITE	MFS	YES	YES	R0	Extremity	High	NO	Lung	NO
TCGA-DX-AB32	101.91	0	8.4925	0	G1	51	Male	WHITE	MFS	NO	YES	R0	Other	Low	NO	NA	NO
TCGA-DX-AB35	9.33	1	2.54083	0	G1	65	Male	WHITE	DLP	NO	NO	R0	Other	High	YES	NA	NO
TCGA-DX-AB3A	25.79	1	2.6775	1	G1	80	Male	WHITE	DLP	YES	NO	R0	Other	Low	NO	Lung	NO
TCGA-DX-AB3B	50.85	0	4.2375	0	G2	28	Female	WHITE	Other	NO	NO	R0	Extremity	Low	NO	NA	YES
TCGA-DX-AB3C	61.01	1	5.9375	0	G2	27	Male	WHITE	Other	YES	YES	R0	Extremity	Low	NO	Lung	YES
TCGA-FX-A2QS	49.11	0	4.0925	0	G2	61	Female	WHITE	DLP	NO	NA	R0	Other	Low	NO	NA	NA
TCGA-FX-A3NJ	31.11	0	2.5925	0	G2	54	Male	WHITE	LMS	NA	NA	R0	Other	Low	NO	NA	NA
TCGA-FX-A3NK	16.59	0	1.3825	0	G1	53	Male	WHITE	DLP	NA	NA	R0	Other	High	YES	NA	NA
TCGA-FX-A3RE	21.68	0	1.80667	0	G2	65	Female	WHITE	LMS	NO	NA	NA	Other	High	YES	NA	NA
TCGA-FX-A3TO	20.3	0	1.69167	0	G1	87	Male	WHITE	UPS	NA	NA	R1	Other	High	NO	NA	NA
TCGA-FX-A48G	5.52	1	1.65667	1	G1	56	Female	WHITE	LMS	NA	NA	NA	Other	High	YES	NA	NA
TCGA-FX-A76Y	15.47	0	1.28917	0	G2	49	Female	WHITE	LMS	NO	NO	R0	Other	High	NO	NA	NO
TCGA-HB-A2OT	67.58	0	5.63167	0	G1	78	Female	BLACK	UPS	NO	NA	R0	Extremity	Low	NO	NA	NA
TCGA-HB-A3L4	22.44	1	2.905	1	G2	46	Female	WHITE	LMS	YES	NA	R0	Other	Low	NO	Lung	NA
TCGA-HB-A43Z	29.37	1	3.0825	0	G2	58	Female	WHITE	LMS	NA	YES	R0	Other	Low	NO	NA	YES
TCGA-HS-A5N7	33.28	0	2.77333	0	G1	67	Female	NA	LMS	NO	YES	R0	Other	Low	NO	NA	NO
TCGA-HS-A5N9	52.07	0	4.33917	0	G2	58	Female	NA	LMS	NO	NO	R0	Other	High	NO	NA	YES
TCGA-HS-A5NA	9.79	0	0.815833	0	G2	65	Female	NA	LMS	NO	YES	NA	Other	Low	NO	NA	NO
TCGA-IE-A3OV	79.99	1	6.70167	1	G2	42	Male	WHITE	LMS	YES	NA	R0	Extremity	Low	NO	Lung	NA
TCGA-IE-A4EH	26.91	0	2.2425	0	G2	35	Female	WHITE	LMS	NO	NO	R0	Other	Low	NO	NA	YES
TCGA-IE-A4EI	19.51	0	1.62583	0	G2	67	Female	WHITE	LMS	NO	NO	R0	Extremity	Low	NO	NA	NO
TCGA-IE-A4EJ	3.22	0	0.268333	0	G1	84	Female	WHITE	UPS	NA	NA	R1	Extremity	High	NO	NA	NA
TCGA-IE-A4EK	1.38	0	0.115	0	G2	54	Male	WHITE	LMS	NO	NA	R1	Other	Low	NO	NA	NA
TCGA-IE-A6BZ	19.88	0	1.65667	0	G2	65	Female	WHITE	UPS	NO	NO	R0	Other	High	NO	NA	YES
TCGA-IF-A3RQ	14.49	1	3.09083	1	G1	70	Female	WHITE	DLP	NO	NO	R0	Other	High	NO	NA	NO
TCGA-IF-A4AJ	24.38	1	2.1	1	G2	80	Male	WHITE	LMS	YES	NO	R0	Extremity	High	NO	Lung	NO
TCGA-IF-A4AK	52.23	0	4.3525	0	G2	82	Female	WHITE	LMS	NO	YES	R0	Extremity	High	NO	NA	NO
TCGA-IS-A3K7	3.91	1	14.2467	0	G1	63	Female	WHITE	LMS	YES	NA	R0	Other	Low	YES	Lung	NA
TCGA-IS-A3K8	159.17	0	13.2642	0	G1	44	Female	WHITE	LMS	NA	NA	R0	Other	Low	NO	NA	NA
TCGA-IS-A3KA	2.5	1	1.13083	1	G1	73	Female	WHITE	LMS	YES	NA	R0	Other	High	NO	Other, specify	NA
TCGA-IW-A3M4	72.5	1	7.15917	0	G2	48	Female	WHITE	LMS	NO	NA	R0	Other	Low	NO	NA	NA
TCGA-IW-A3M5	0.3	1	0.4925	1	G2	76	Female	WHITE	LMS	YES	NA	R0	Other	High	YES	Lung	NA
TCGA-IW-A3M6	22.6	0	1.88333	0	G1	59	Female	ASIAN	LMS	NO	NA	R0	Other	Low	NO	NA	NA
TCGA-JV-A5VE	16.39	0	1.36583	0	G2	60	Female	BLACK	LMS	NO	NO	R0	Other	High	NO	NA	YES
TCGA-K1-A3PN	33.94	1	8.43167	0	G2	64	Female	WHITE	LMS	YES	NA	R0	Other	Low	NO	Other, specify	NA
TCGA-K1-A3PO	53.29	0	4.44083	0	G1	42	Male	WHITE	LMS	NO	NA	R0	Other	Low	NO	NA	NA
TCGA-K1-A42W	27.14	1	5.17667	0	G1	65	Female	WHITE	LMS	NA	NO	R0	Other	Low	NA	NA	NO
TCGA-K1-A42X	67.81	1	10.3075	0	G2	62	Female	WHITE	LMS	NA	NO	R0	Other	Low	NA	NA	YES
TCGA-K1-A6RT	4.24	1	1.44583	0	G2	48	Male	WHITE	LMS	NA	YES	R0	Extremity	Low	NO	NA	NO
TCGA-K1-A6RU	4.66	1	1.94667	1	G1	66	Female	WHITE	MFS	NA	YES	R1	Extremity	Low	NA	NA	NO
TCGA-K1-A6RV	5.19	0	0.4325	0	G1	67	Male	WHITE	LMS	NA	YES	R1	Extremity	High	NO	NA	NO
TCGA-KD-A5QS	11.79	1	5.31333	1	G2	55	Female	WHITE	LMS	YES	NA	NA	Other	High	NA	Bone	YES
TCGA-KD-A5QT	16.39	0	1.36583	0	G2	69	Female	NA	LMS	NA	NA	R0	Other	Low	NO	NA	NA
TCGA-KD-A5QU	34.82	1	2.9375	1	G2	41	Female	WHITE	LMS	NA	NA	R0	Other	High	NA	NA	YES
TCGA-KF-A41W	11.7	0	0.975	0	G2	71	Female	WHITE	LMS	NO	NO	NA	Other	High	NO	NA	YES
TCGA-LI-A67I	18.86	1	2.52417	0	G1	75	Female	WHITE	MFS	NO	YES	NA	Extremity	Low	NO	NA	NO
TCGA-LI-A9QH	13.99	1	1.47833	1	G2	72	Female	WHITE	UPS	NO	YES	R2	Extremity	High	NO	NA	NO
TCGA-MB-A5Y8	25.39	0	2.11583	0	G1	60	Female	WHITE	UPS	NA	YES	R0	Extremity	Low	NA	NA	YES
TCGA-MB-A5Y9	8.28	0	0.69	0	G1	90	Male	WHITE	UPS	NA	NO	R1	Extremity	High	NO	NA	NO
TCGA-MB-A5YA	0.49	0	0.0408333	0	G1	63	Male	WHITE	LMS	NA	NO	R0	Other	High	NO	NA	NO
TCGA-MB-A8JK	21.71	0	1.80917	0	G2	49	Male	WHITE	UPS	NO	YES	NA	Extremity	High	NO	NA	NO
TCGA-MB-A8JL	19.71	0	1.6425	0	G2	53	Female	WHITE	LMS	NO	NO	R0	Other	Low	NA	NA	NO
TCGA-MJ-A68H	14.98	0	1.24833	0	G2	57	Female	BLACK	LMS	NO	NO	R0	Other	High	NO	NA	NO
TCGA-MJ-A68J	8.8	1	1.4975	0	G1	55	Female	BLACK	MFS	NA	YES	R1	Extremity	Low	NO	NA	NO
TCGA-MJ-A850	22.37	0	1.86417	0	G1	28	Male	WHITE	Other	NO	YES	NA	Other	High	NO	NA	NO
TCGA-MO-A47P	11.56	0	0.963333	0	G2	37	Female	ASIAN	DLP	NA	NO	R0	Other	Low	NA	NA	NO
TCGA-MO-A47R	8.51	1	0.870833	1	G2	75	Female	ASIAN	LMS	NA	NO	R0	Other	High	NA	NA	NO
TCGA-N1-A6IA	3.81	1	0.613333	1	G2	41	Female	BLACK	LMS	NA	NO	NA	Other	High	YES	NA	NO
TCGA-PC-A5DK	122.86	0	10.2383	0	G2	63	Male	WHITE	LMS	NA	NO	R0	Other	Low	NO	NA	NO
TCGA-PT-A8TR	26.71	0	2.22583	0	G2	57	Female	WHITE	LMS	NO	NO	R1	Other	Low	NO	NA	YES
TCGA-QC-A6FX	20.93	0	1.74417	0	G2	68	Male	WHITE	UPS	NO	YES	R0	Other	High	NO	NA	NO
TCGA-QC-A7B5	8.51	1	1.08917	0	G1	75	Male	WHITE	UPS	NO	NO	NA	Other	High	NO	NA	NO
TCGA-QC-AA9N	17.64	0	1.47	0	G2	53	Female	BLACK	UPS	NO	NO	NA	Other	High	NO	NA	NO
TCGA-QQ-A5V2	1.84	0	0.153333	0	G1	42	Male	WHITE	UPS	NA	NA	R1	Other	High	NO	NA	NA
TCGA-QQ-A5V9	13.3	1	3.89833	1	G1	76	Male	WHITE	UPS	NO	NO	R0	Other	High	NO	NA	NO
TCGA-QQ-A5VB	48.49	1	4.04583	1	G1	53	Female	WHITE	LMS	YES	NO	R1	Extremity	Low	NO	Other, specify	YES
TCGA-QQ-A5VC	35.87	0	2.98917	0	G1	63	Female	WHITE	LMS	NO	NO	R0	Extremity	High	NO	NA	NO
TCGA-QQ-A5VD	37.09	0	3.09083	0	G1	52	Male	WHITE	LMS	NO	NO	R0	Extremity	Low	NO	NA	NO
TCGA-QQ-A8VB	88.11	1	15.6675	0	G2	68	Female	WHITE	Other	NO	NO	NA	Other	Low	NA	NA	NO
TCGA-QQ-A8VD	67.51	1	10.8517	0	G2	56	Male	WHITE	Other	NA	NO	NA	Other	Low	NA	NA	NO
TCGA-QQ-A8VF	111.89	0	9.32417	0	G2	70	Male	WHITE	LMS	NO	NO	NA	Extremity	Low	NA	NA	NO
TCGA-QQ-A8VG	60.84	1	5.39333	1	G1	52	Male	WHITE	Other	NO	NO	NA	Other	Low	NA	NA	NO
TCGA-QQ-A8VH	10.32	1	0.875833	1	G2	31	Female	WHITE	Other	NO	YES	NA	Other	High	NA	NA	NO
TCGA-RN-A68Q	0.72	0	0.06	0	G1	62	Female	WHITE	Other	NA	NO	NA	Other	Low	NA	NA	NO
TCGA-RN-AAAQ	10.09	1	1.39583	0	G1	52	Male	WHITE	Other	NO	YES	NA	Extremity	Low	NA	NA	YES
TCGA-SG-A6Z4	3.45	1	1.57667	0	G2	47	Male	WHITE	UPS	YES	YES	R1	Extremity	High	NO	Lung	NO
TCGA-SG-A849	17.51	0	1.45917	0	G1	78	Male	WHITE	UPS	NO	YES	R1	Extremity	Low	NA	NA	NO
TCGA-SI-A71O	22.44	1	1.9	1	G2	29	Male	WHITE	Other	YES	YES	NA	Extremity	High	NO	Lung	YES
TCGA-SI-A71P	25.33	0	2.11083	0	G1	50	Male	WHITE	Other	NO	YES	NA	NA	High	YES	NA	YES
TCGA-SI-A71Q	32.72	0	2.72667	0	G2	34	Female	BLACK	Other	NO	YES	R0	Other	High	NO	NA	NO
TCGA-SI-AA8C	8.97	1	1.63417	0	G2	20	Female	WHITE	Other	YES	YES	R1	Extremity	High	NO	Lung	NO
TCGA-UE-A6QT	13.21	0	1.10083	0	G1	50	Female	ASIAN	UPS	NO	NO	R0	Other	High	NO	NA	NO
TCGA-UE-A6QU	13.4	0	1.11667	0	G2	90	Female	ASIAN	UPS	NO	NO	R0	Extremity	Low	NO	NA	NO
TCGA-VT-A80G	0.85	1	0.8925	0	G2	66	Male	WHITE	UPS	YES	YES	R0	Extremity	Low	NO	Lung	NO
TCGA-VT-A80J	11.66	1	2.17917	0	G2	49	Female	WHITE	UPS	YES	NO	R0	Extremity	Low	NA	Other, specify	NA
TCGA-VT-AB3D	12.45	0	1.0375	0	G1	71	Male	WHITE	UPS	NO	YES	R0	Extremity	Low	NO	NA	NO
TCGA-WK-A8XO	3.45	1	0.994167	1	G1	66	Female	WHITE	DLP	NO	NO	R0	Other	High	YES	NA	NO
TCGA-WK-A8XQ	0.89	1	0.4	1	G2	57	Male	WHITE	DLP	NO	NO	R2	Other	High	NO	NA	NO
TCGA-WK-A8XS	84.72	0	7.06	0	G2	58	Female	WHITE	LMS	NO	NO	R0	Other	Low	NO	NA	NO
TCGA-WK-A8XT	32.42	1	3.455	1	G2	40	Female	WHITE	Other	YES	NO	R0	Other	High	NO	Lung	NO
TCGA-WK-A8XX	36.79	1	3.18667	1	G1	70	Male	WHITE	LMS	YES	NO	R0	Other	High	NO	Lung	NO
TCGA-WK-A8XY	50.23	1	5.45083	1	G2	53	Female	WHITE	LMS	YES	NO	R1	Other	High	YES	Other, specify	NO
TCGA-WK-A8XZ	36.2	1	4.71417	1	G2	56	Female	WHITE	LMS	YES	YES	R0	Other	High	NO	NA	NO
TCGA-WK-A8Y0	15.8	1	1.88333	1	G2	49	Female	WHITE	UPS	YES	YES	R0	Other	Low	NO	Lung	NO
TCGA-WP-A9GB	7.03	1	0.714167	1	G2	59	Female	WHITE	LMS	NA	NO	NA	Other	Low	NO	NA	NO
TCGA-X2-A95T	63.3	0	5.275	0	G2	49	Female	WHITE	LMS	NO	NO	R0	Other	Low	NO	NA	YES
TCGA-X6-A7W8	4.8	1	2.20083	1	G1	89	Male	WHITE	MFS	NO	YES	R1	Extremity	Low	NO	NA	NO
TCGA-X6-A7WA	35.87	0	2.98917	0	G2	90	Female	WHITE	LMS	NO	NO	R1	Other	Low	NO	NA	NO
TCGA-X6-A7WB	11.76	1	1.50583	1	G2	58	Female	WHITE	LMS	NO	NO	R1	Other	High	NO	NA	NO
TCGA-X6-A7WC	33.8	1	3.775	0	G2	74	Male	WHITE	LMS	NO	YES	R0	Extremity	Low	NO	NA	NO
TCGA-X6-A7WD	18.33	1	2.5675	0	G2	63	Female	WHITE	LMS	NO	NO	R0	Extremity	Low	NO	NA	NO
TCGA-X6-A8C2	19.09	1	2.92917	0	G2	56	Male	WHITE	UPS	NO	YES	R1	Extremity	High	NO	NA	NO
TCGA-X6-A8C3	19.15	0	1.59583	0	G2	59	Female	ASIAN	MFS	NO	YES	R1	Extremity	High	NO	NA	NO
TCGA-X6-A8C4	16.56	1	1.71917	1	G2	70	Female	WHITE	UPS	NO	YES	R1	Extremity	High	NO	NA	NO
TCGA-X6-A8C5	50.82	0	4.235	0	G1	63	Female	BLACK	LMS	NO	NO	R0	Other	Low	NO	NA	NO
TCGA-X6-A8C6	32.03	1	2.92083	1	G1	55	Male	WHITE	MFS	NO	YES	R1	Extremity	High	NO	NA	NO
TCGA-X6-A8C7	29.43	0	2.4525	0	G2	24	Female	WHITE	Other	NO	YES	R0	Extremity	Low	NO	NA	NO
TCGA-X9-A971	10.91	1	2.275	0	G2	52	Female	WHITE	LMS	NO	NO	R0	Extremity	Low	NO	NA	NO
TCGA-X9-A973	3.91	1	3.03333	0	G1	55	Male	WHITE	UPS	YES	NO	R0	Other	High	NO	Lung	NO
TCGA-Z4-A8JB	4.37	0	0.364167	0	G1	24	Female	WHITE	Other	NA	NO	R0	Other	Low	NO	NA	NO
TCGA-Z4-A9VC	13.37	0	1.11417	0	G2	37	Male	WHITE	DLP	NA	NO	R0	Extremity	High	NO	NA	NO
TCGA-Z4-AAPF	15.93	0	1.3275	0	G1	35	Female	WHITE	Other	NA	NO	R0	Extremity	Low	NO	NA	NO
TCGA-Z4-AAPG	15.97	0	1.33083	0	G1	64	Female	WHITE	UPS	NA	NO	R0	Other	Low	NO	NA	NO
TCGA-3R-A8YX			0.0466667	1	G2	66	Male	NA	DLP	YES	NO	R2	Other	High	YES	Lung	NO
TCGA-DX-A1KW			2.72417	1	G2	67	Male	WHITE	DLP	NA	NA	R1	Other	Low	NO	NA	NA
TCGA-DX-A3UA			0.89	1	G2	47	Female	WHITE	LMS	NA	NO	R0	Extremity	High	NO	NA	NO
TCGA-DX-A6YQ			0.255	1	G2	86	Female	NA	MFS	NO	NO	R0	Extremity	High	NO	NA	NO
TCGA-DX-A6Z0			5.34667	1	G1	78	Female	WHITE	MFS	NO	YES	R1	Extremity	High	NO	NA	NO
TCGA-DX-A7ER			4.01333	1	G1	69	Male	WHITE	Other	NO	NO	R0	Other	Low	NO	NA	NO
TCGA-DX-A8BJ			0.7775	1	G1	76	Male	WHITE	UPS	NO	YES	R0	Other	High	YES	NA	NO
TCGA-DX-A8BS			2.32667	1	G2	68	Female	BLACK	UPS	NO	YES	R0	Extremity	High	NO	NA	NO
TCGA-DX-A8BX			1.61833	1	G1	52	Male	WHITE	UPS	YES	NO	R0	Other	High	NO	Lung	NO
TCGA-DX-AATS			0.0958333	1	G1	72	Male	WHITE	UPS	NO	NO	R1	Other	High	NO	NA	NO
TCGA-DX-AB2J			3.38083	1	G1	71	Female	WHITE	UPS	NO	NO	R1	Other	High	NO	NA	NO
TCGA-DX-AB36			4.99583	1	G2	86	Male	WHITE	DLP	NO	NO	R1	Other	High	NO	NA	NO
TCGA-DX-AB37			7.04917	1	G1	73	Female	WHITE	DLP	NO	NO	R0	Extremity	Low	NO	NA	NO
TCGA-FX-A8OO			0.670833	1	G2	31	Female	WHITE	Other	NO	NO	R0	Other	High	NO	NA	YES
TCGA-HB-A3YV			0.380833	1	G2	75	Male	WHITE	UPS	NO	YES	R1	Other	High	NO	NA	NO
TCGA-HB-A5W3			1.05083	1	G2	58	Female	WHITE	LMS	YES	NO	R0	Other	High	NO	Lung	YES
TCGA-HS-A5N8			0.06	1	G2	69	Female	NA	LMS	NA	NA	R2	Other	High	NO	NA	NA
TCGA-IS-A3K6			2.34917	1	G1	55	Female	WHITE	LMS	YES	NA	R2	Other	High	YES	Bone	NA
TCGA-JV-A5VF			0.0875	1	G2	69	Female	BLACK	LMS	YES	NO	R2	Other	High	YES	Other, specify	NO
TCGA-JV-A75J			0.325833	1	G2	43	Female	WHITE	LMS	YES	NO	R2	Other	High	YES	Other, specify	YES
TCGA-PC-A5DL			3.12667	1	G2	67	Male	WHITE	LMS	NA	NO	NA	Other	High	NO	NA	NO
TCGA-PC-A5DM			0.528333	1	G1	73	Male	WHITE	LMS	NA	YES	R1	Extremity	High	NO	NA	NO
TCGA-PC-A5DN			3.21667	1	G1	77	Female	WHITE	LMS	NA	NO	R1	Other	Low	NO	NA	NO
TCGA-PC-A5DO			6.74583	1	G2	59	Female	WHITE	LMS	NA	NO	R1	Other	Low	NO	NA	NO
TCGA-PC-A5DP			1.50583	1	G2	72	Female	WHITE	LMS	NA	NO	R1	Other	Low	NO	NA	NO
TCGA-QQ-A5VA			1.50583	1	G1	60	Female	WHITE	DLP	NO	NO	NA	Other	High	YES	NA	NO
TCGA-SG-A6Z7			0.323333	1	G2	44	Female	WHITE	DLP	NO	NO	NA	Other	High	NA	NA	NO
TCGA-SI-AA8B			0.7175	1	G2	80	Female	WHITE	UPS	NO	NO	R1	Extremity	High	NO	NA	NO
