# Supplementary material for: Identification of Iron Metabolism-Related Gene Signatures for Predicting the Prognosis of Patients With Sarcomas
Source: Front Oncol. 2021 Jan 7;10:599816. doi: 10.3389/fonc.2020.599816 (PMC7817539; doi:10.3389/fonc.2020.599816)
Supplement: Supplementary file 3 [file Table_2.xlsx]

## Sheet: Supplementary file 2
id	futime	fustat	ABCB7	NCOA4	SFXN1	SCARA5	CYBRD1	SLC25A28	ISCU	SLC48A1
TCGA-3B-A9HI-01A	4.16712	0	2.74163	4.98633	2.54978	4.731	5.12999	4.31309	4.56364	2.93244
TCGA-3B-A9HJ-01A	3.02466	0	3.04355	5.94594	3.24905	3.67508	5.16083	4.47253	5.13333	2.90441
TCGA-3B-A9HL-01A	1.6411	1	2.77932	5.51469	2.46404	5.7592	5.37971	4.10445	3.94911	2.27299
TCGA-3B-A9HO-01A	2.6274	0	1.83127	5.49111	1.79751	5.45885	5.61058	5.14773	4.72284	3.24356
TCGA-3B-A9HP-01A	4.45753	1	3.0032	4.46844	2.33109	0.311509	5.62955	4.29565	4.81578	3.30887
TCGA-3B-A9HQ-01A	5.71233	0	3.30857	5.00246	2.69557	0.199795	4.49346	4.11655	4.8837	2.81936
TCGA-3B-A9HR-01A	7.38082	1	3.76208	4.25921	2.04301	0.0051641	4.82739	5.05571	4.07465	2.92032
TCGA-3B-A9HS-01A	3.74247	1	2.94665	5.28397	2.91098	1.21876	5.63982	4.23466	3.94022	1.89289
TCGA-3B-A9HT-01A	4.56164	0	3.49627	5.5	2.94428	0.308988	4.48077	4.45103	4.30673	2.56451
TCGA-3B-A9HU-01A	2.10411	0	3.08001	4.95617	2.47025	0.963351	5.16874	4.882	3.97987	2.96854
TCGA-3B-A9HV-01A	1.19726	1	2.97281	4.63016	2.3441	0.0539504	3.23224	3.90695	4.39138	2.63606
TCGA-3B-A9HX-01A	3.56986	0	2.61001	4.96673	3.04097	0.121688	3.6977	4.44475	3.87574	2.76471
TCGA-3B-A9HY-01A	0.860274	0	2.90909	4.64427	2.46531	0.333947	5.13746	4.16365	4.0648	2.57432
TCGA-3B-A9HZ-01A	3.20548	0	3.19768	5.30761	2.58006	0.0850178	5.38686	4.28564	3.86376	2.43307
TCGA-3B-A9I0-01A	3.00274	0	3.26392	4.59942	2.23589	1.17467	5.59744	4.51803	4.8295	3.12695
TCGA-3B-A9I1-01A	1.55342	1	3.52685	5.509	3.0541	0.00534259	3.33964	4.4589	4.66915	3.88615
TCGA-3B-A9I3-01A	2.2137	0	2.69883	4.85949	2.43042	1.04189	4.58395	4.23776	3.88493	2.60583
TCGA-3R-A8YX-01A	0.0465753	1	3.16129	4.99133	2.38109	0.119301	5.96604	3.79527	3.82519	1.55525
TCGA-DX-A1KU-01A	1.16986	1	2.45925	5.61894	2.36237	3.85282	7.01273	3.92968	4.0059	3.30108
TCGA-DX-A1KW-01A	2.72603	1	1.97778	5.07602	1.86313	6.38365	6.478	3.82381	3.40457	2.24025
TCGA-DX-A1KX-01A	5.71781	0	2.01693	5.50135	2.31935	6.96797	5.41449	3.70114	3.66292	2.4207
TCGA-DX-A1KY-01A	1.07123	1	3.06508	4.86746	2.70252	5.52526	6.10193	4.16811	3.89473	1.93975
TCGA-DX-A1KZ-01A	3.7589	0	2.31399	5.41767	2.40282	5.2192	7.04479	4.48286	5.21545	2.15109
TCGA-DX-A1L0-01A	1.54521	1	2.68316	4.93604	2.60205	5.4318	6.36126	3.92354	4.35611	2.16281
TCGA-DX-A1L1-01A	4.51781	1	3.54215	6.10409	3.04235	2.141	6.70644	4.67206	4.63116	2.47555
TCGA-DX-A1L2-01A	7.08493	0	2.50635	5.72567	2.30482	7.02025	6.76777	4.39526	4.51599	2.70917
TCGA-DX-A1L3-01A	2.79452	1	2.35487	5.45945	1.78159	8.09882	6.45153	4.30074	4.23726	2.5751
TCGA-DX-A1L4-01A	5.57808	0	2.05046	5.6139	2.28372	4.20637	6.28049	3.57436	3.80098	1.68699
TCGA-DX-A23R-01A	6.22192	0	2.66745	5.41217	3.36947	8.16751	6.65089	3.72424	3.44708	3.29817
TCGA-DX-A23T-01A	0.438356	1	2.24896	6.29815	2.34781	2.19182	6.02515	4.46374	4.52574	3.03853
TCGA-DX-A23U-01A	6.36712	1	2.72449	4.88785	2.05981	2.88124	4.91725	3.90223	4.3477	1.6708
TCGA-DX-A23V-01A	5.5726	1	2.58981	6.55455	2.22817	7.73817	6.51252	4.71339	4.88554	2.56496
TCGA-DX-A23Y-01A	0.523288	1	2.94631	6.18486	2.74279	5.36359	5.199	4.32281	4.75192	1.97047
TCGA-DX-A23Z-01A	2.31781	1	2.05674	4.83297	2.25077	1.04659	6.43406	3.81155	4.45799	2.52321
TCGA-DX-A240-01A	5.02466	0	2.3172	4.40389	2.21502	0.0548837	4.53463	3.79346	3.45318	5.6759
TCGA-DX-A2IZ-01A	0.715068	0	3.46748	5.84765	3.42792	0.294897	3.30901	3.92433	2.749	3.02882
TCGA-DX-A2J0-01A	0.808219	1	2.54086	4.77594	2.43623	1.5154	5.9143	4.58382	4.64258	1.91488
TCGA-DX-A2J1-01A	7.94795	0	2.30415	5.25824	2.11212	1.9033	6.16858	4.57993	4.66179	2.49604
TCGA-DX-A2J4-01A	6.59726	0	2.50885	5.6166	2.22665	2.2791	5.6578	3.88889	4.25027	4.3461
TCGA-DX-A3LS-01A	0.753425	1	2.62085	5.47647	2.3963	0.0100697	5.57448	3.55059	3.99178	2.14861
TCGA-DX-A3LT-01A	4.08767	0	2.8993	5.56092	2.20034	3.20452	6.44803	4.56428	4.44103	2.38512
TCGA-DX-A3LU-01A	7.23562	0	2.11375	4.88332	2.0152	4.0432	5.1469	5.27092	4.76999	2.22303
TCGA-DX-A3LW-01A	11.3699	0	2.29047	4.89819	2.79318	7.2651	6.12965	4.72339	4.60665	3.96795
TCGA-DX-A3LY-01B	2.7863	0	2.27813	6.32809	2.57295	7.10396	5.65347	4.67987	4.39841	2.85834
TCGA-DX-A3M1-01A	3.72329	0	2.1779	4.6127	2.58902	5.98482	6.16994	4.43259	4.3644	2.89459
TCGA-DX-A3M2-01A	2.89041	0	2.27232	4.96493	1.68835	4.73801	4.64945	5.45434	3.70369	2.52402
TCGA-DX-A3U5-01A	2.65479	0	2.64402	5.97352	1.69496	5.50548	5.30293	4.4858	6.60328	2.1836
TCGA-DX-A3U6-01A	2.98082	1	2.4859	5.88009	2.54637	2.1607	5.51941	4.75832	5.01518	2.07056
TCGA-DX-A3U7-01A	4.25205	1	3.17174	5.01545	2.56357	0.757001	3.26742	5.11727	3.35925	3.25854
TCGA-DX-A3U8-01A	0.378082	1	3.82467	6.36344	2.69522	0.0577905	6.45079	4.36382	4.62123	2.51779
TCGA-DX-A3U9-01A	1.24932	1	3.34848	4.80122	2.87701	0.304669	4.10426	3.77697	4.39795	3.39961
TCGA-DX-A3UA-01A	0.890411	1	2.41965	4.97268	2.29334	1.12875	6.01985	3.4693	4.12811	1.99764
TCGA-DX-A3UB-01A	6.15616	0	2.97104	4.41706	1.77622	0.68649	3.23333	4.67396	5.43928	2.90642
TCGA-DX-A3UC-01A	5.71233	0	2.6781	3.97635	2.75552	0.0889604	4.28814	5.04275	4.56596	3.38542
TCGA-DX-A3UD-01A	4.20274	0	3.44635	4.97781	3.04798	0.00734495	2.92507	5.33599	4.00301	3.62247
TCGA-DX-A3UE-01A	2.90685	1	2.7929	4.23774	2.1133	0.851417	4.82688	4.32624	5.14155	3.59902
TCGA-DX-A3UF-01A	7.12055	1	2.79293	4.69484	2.73362	0.478497	5.18769	4.80718	4.68055	4.08126
TCGA-DX-A48J-01A	0.810959	1	3.20279	5.45367	1.66429	2.22082	6.97125	5.35705	4.94938	3.53184
TCGA-DX-A48K-01A	3.83288	0	2.62579	4.66083	2.92305	0.629381	4.9858	3.90305	4.15073	1.8713
TCGA-DX-A48L-01A	2.02192	1	3.55262	4.53988	2.32386	1.25128	5.30188	4.53725	4.21595	3.39508
TCGA-DX-A48N-01A	2.93973	0	2.90478	5.13009	2.68166	4.3732	6.0861	4.864	5.64137	1.81582
TCGA-DX-A48O-01A	4.39726	0	3.16585	5.01997	1.95015	0.528448	5.31875	4.74972	5.13291	3.04282
TCGA-DX-A48P-01A	3.83562	0	3.18031	4.82186	1.92365	0.641861	5.23104	4.64734	5.34517	3.74919
TCGA-DX-A48R-01A	2.20548	0	3.43068	4.44506	2.46926	0.0319335	5.19425	4.52922	3.56077	2.82729
TCGA-DX-A48U-01A	9.06849	0	3.25756	5.41158	1.74246	0.270889	6.58325	4.13083	5.07289	2.99156
TCGA-DX-A6B7-01A	3.13151	0	3.40661	4.74392	1.55161	1.82822	6.51723	4.49132	5.54899	3.85168
TCGA-DX-A6B8-01A	1.32877	1	3.14418	4.15779	2.82095	0.0780139	3.47716	3.47011	2.87681	1.11555
TCGA-DX-A6B9-01A	3.11781	0	2.71638	5.46203	1.50015	5.79348	3.96675	3.81795	5.38897	3.69788
TCGA-DX-A6BA-01A	6.89041	0	2.23949	4.54746	2.78868	0.559654	5.51965	4.35764	3.87127	3.10443
TCGA-DX-A6BB-01A	3.0274	0	3.2451	4.58176	1.14466	1.49689	5.02546	5.08381	5.09719	3.94816
TCGA-DX-A6BE-01A	2.4137	0	2.48562	5.658	2.07908	5.79332	6.3603	4.17398	4.82829	2.33181
TCGA-DX-A6BF-01A	2.66301	0	2.5049	4.66858	2.31927	6.48227	6.46901	5.06363	4.3438	2.1923
TCGA-DX-A6BG-01A	3.07123	0	2.32678	5.12982	2.30273	0.505936	4.96447	3.82224	4.08045	1.40286
TCGA-DX-A6BH-01A	2.24932	0	2.77587	4.71179	1.53725	2.56749	6.43007	4.32821	4.68957	1.50739
TCGA-DX-A6YQ-01A	0.254795	1	3.49358	5.44692	2.71794	3.01155	4.76681	4.83302	4.38351	2.63378
TCGA-DX-A6YR-01A	3.41644	0	3.48134	5.16938	1.9304	6.76284	6.36087	4.06018	4.61267	2.93704
TCGA-DX-A6YS-01A	6.52329	0	3.57178	5.42415	3.08124	7.55428	6.70221	4.27246	4.84412	2.45223
TCGA-DX-A6YT-01A	5.6	0	3.14578	5.60721	3.14692	6.07085	6.12763	4.91656	4.31461	3.03815
TCGA-DX-A6YU-01A	2.86301	0	3.52368	6.12631	2.1033	5.72508	5.38724	4.46857	4.34325	2.49142
TCGA-DX-A6YV-01A	4.20822	1	3.74518	4.82927	2.19094	7.82684	6.72928	4.46429	3.81577	1.82741
TCGA-DX-A6YX-01A	1.40548	1	3.86765	5.55338	2.99523	0.275371	4.51979	3.81188	3.80217	2.66756
TCGA-DX-A6YZ-01A	7.19178	0	2.63194	5.50726	2.24176	7.93555	7.22942	4.58822	5.32211	3.12708
TCGA-DX-A6Z0-01A	5.35068	1	4.0282	4.45591	2.52308	7.66197	6.19986	4.35801	4.38722	3.23312
TCGA-DX-A6Z2-01A	8.43562	0	3.11127	5.90301	2.11306	1.06543	6.32626	4.45111	4.98085	3.04866
TCGA-DX-A7EF-01A	1.77534	1	3.09576	4.98459	2.16468	0.0586705	5.42688	3.74165	3.51256	2.05688
TCGA-DX-A7EI-01A	2.87397	1	2.50045	4.57366	3.01216	0.793976	5.59409	4.64536	3.29092	2.44895
TCGA-DX-A7EL-01A	6.27671	0	3.30437	5.59798	2.88148	0.102007	5.03204	5.21045	5.19354	2.70073
TCGA-DX-A7EM-01A	5.18356	0	2.7255	4.97223	2.62431	0.165882	4.52525	4.66514	3.87453	2.88723
TCGA-DX-A7EN-01A	2.52877	0	3.30778	5.46784	2.39821	0.0746469	3.09338	5.93124	4.05266	4.00593
TCGA-DX-A7EO-01A	12.6767	0	3.05308	4.54152	2.52424	3.14789	4.78117	4.51766	3.82199	3.23769
TCGA-DX-A7EQ-01A	2.45753	1	3.17222	3.50046	2.05802	0.779369	4.5975	3.8315	4.20214	2.53471
TCGA-DX-A7ER-01A	4.01644	1	3.34127	4.43259	2.73798	0.1455	4.59307	4.65311	3.94807	2.31429
TCGA-DX-A7ES-01A	1.67123	0	2.70217	6.00686	2.16243	2.90609	5.65027	4.4961	4.78433	2.9789
TCGA-DX-A7ET-01A	1.26849	0	2.75322	3.80656	2.25941	4.14788	3.39963	5.27298	4.06644	2.07799
TCGA-DX-A7EU-01A	1.97534	0	2.16864	4.70188	1.92523	6.25533	4.61256	5.18605	4.88135	2.98424
TCGA-DX-A8BG-01A	1.49589	0	2.23875	5.98855	2.72018	6.83834	5.5557	4.21806	3.94223	3.27366
TCGA-DX-A8BH-01A	1.20274	1	3.52405	4.29636	2.95223	2.75749	4.09804	4.65627	4.72805	2.32489
TCGA-DX-A8BJ-01A	0.778082	1	2.84001	3.50021	2.31337	0.201879	4.68925	4.20925	3.92321	1.97392
TCGA-DX-A8BK-01A	5.16438	0	1.86882	4.39578	2.0563	4.17786	3.92378	5.28268	4.11245	1.98433
TCGA-DX-A8BL-01A	3.76164	0	2.81789	4.77115	2.08147	3.70531	5.05205	5.64183	4.86467	4.41788
TCGA-DX-A8BM-01A	3.98904	0	3.17209	4.57281	2.81914	4.5969	6.08056	4.39037	4.45558	2.88804
TCGA-DX-A8BN-01A	3.18082	0	2.76888	5.1962	1.74003	8.47501	5.05076	4.98483	4.29458	3.49959
TCGA-DX-A8BO-01A	3.39726	0	2.71183	4.78723	2.26676	4.7565	6.69936	5.30054	4.8457	3.43062
TCGA-DX-A8BP-01A	1.1726	0	3.00249	5.24065	2.68519	1.64287	5.80487	4.95392	4.38158	2.02683
TCGA-DX-A8BQ-01A	4.32603	0	2.43838	5.58663	2.54646	2.87032	4.9255	4.70599	4.8065	2.03401
TCGA-DX-A8BR-01A	12.5288	0	3.03688	6.6078	2.57845	7.32082	5.78591	3.86982	4.33092	3.48981
TCGA-DX-A8BS-01A	2.32877	1	2.0706	4.91079	2.48926	0.104969	4.08843	4.09565	4.25838	1.15776
TCGA-DX-A8BT-01A	3.36986	0	3.66575	5.87813	1.93689	5.75053	6.03583	4.6721	4.53616	2.10619
TCGA-DX-A8BU-01A	3.05753	1	3.65641	5.29714	1.71748	0.215989	4.93518	3.94144	4.06686	1.20027
TCGA-DX-A8BV-01A	5.05479	1	3.1046	5.56288	2.53479	6.53736	6.98716	4.0727	4.0086	2.68572
TCGA-DX-A8BX-01A	1.61918	1	2.81351	5.06088	2.43419	1.72022	5.38339	3.67925	4.10207	2.18769
TCGA-DX-A8BZ-01A	0.547945	1	2.24132	3.45242	1.93031	0.48542	5.07078	4.5595	4.37367	3.56038
TCGA-DX-AATS-01A	0.0958904	1	3.3004	3.99049	2.30829	1.14953	4.77272	3.25817	3.8749	1.8061
TCGA-DX-AB2E-01A	1.48219	0	2.52904	4.35712	0.429472	0.0639254	4.66835	3.37264	2.74295	0.884852
TCGA-DX-AB2F-01A	1	0	2.66792	5.73238	1.87062	6.88932	5.67005	4.17945	4.3693	2.42382
TCGA-DX-AB2G-01A	1.30959	0	2.61498	5.4778	2.07572	5.86908	6.18348	4.53271	4.79347	2.83046
TCGA-DX-AB2H-01A	1.32055	0	2.87447	5.1606	3.38247	1.47373	3.70562	4.93794	3.05771	2.4388
TCGA-DX-AB2J-01A	3.38356	1	1.64778	4.75432	2.78084	0.489157	4.69559	4.27499	6.12325	6.01871
TCGA-DX-AB2L-01A	5.49863	0	2.21608	4.80537	1.99853	1.05187	6.02244	3.79195	4.46891	2.09421
TCGA-DX-AB2O-01A	7.17534	0	2.98951	4.11537	2.65695	4.38407	5.09952	4.54275	3.76687	2.10923
TCGA-DX-AB2P-01A	1.00548	1	2.8051	4.55363	2.23023	0.111123	4.50332	4.15482	3.55531	1.35503
TCGA-DX-AB2Q-01A	5.56164	0	3.35314	4.89233	2.45087	0.0507585	4.39289	3.61023	3.91337	1.46913
TCGA-DX-AB2S-01A	0.767123	0	2.80701	5.89052	2.61333	6.21613	5.68375	4.90186	5.15456	2.69711
TCGA-DX-AB2T-01A	6.49041	0	3.06997	6.01068	2.73812	6.57492	4.92381	4.3491	3.94183	2.98711
TCGA-DX-AB2V-01A	8.87945	0	3.65662	5.24713	2.32938	7.43371	6.63504	4.40165	4.85984	3.93377
TCGA-DX-AB2W-01A	8.87123	0	2.24858	4.22114	2.41364	0.0265407	4.35822	5.30169	4.2526	1.94703
TCGA-DX-AB2X-01A	1.10685	1	2.39675	4.83823	2.61869	0.00748813	5.36774	4.79021	3.69868	2.35551
TCGA-DX-AB2Z-01A	4.2	0	3.32458	5.6068	2.60594	0.085337	5.45408	4.80908	4.49062	1.92862
TCGA-DX-AB30-01A	1.90411	1	2.98167	5.28354	3.12771	4.2149	5.39164	3.49403	3.4197	2.53105
TCGA-DX-AB32-01A	8.49863	0	2.73324	5.7335	3.03453	4.45856	5.56603	5.1015	5.0174	3.06623
TCGA-DX-AB35-01A	2.54247	0	2.83236	4.52704	2.23565	7.87474	4.99176	4.52317	4.02883	2.15064
TCGA-DX-AB36-01A	5	1	2.43452	5.00647	2.42346	0.118485	4.90729	3.69602	3.6198	0.627162
TCGA-DX-AB37-01A	7.05479	1	2.18944	5.52466	2.22853	3.33234	6.29947	4.97284	4.55816	2.61841
TCGA-DX-AB3A-01A	2.67945	1	2.71676	4.83976	4.17561	4.33399	5.22916	4.06395	4.02837	2.6119
TCGA-DX-AB3B-01A	4.2411	0	3.55042	5.38276	2.19076	1.54114	7.02948	4.10646	4.24522	2.12665
TCGA-DX-AB3C-01A	5.94247	0	2.82787	4.30553	3.29056	0.800926	5.05863	4.70534	3.71368	2.55198
TCGA-FX-A2QS-01A	4.09589	0	2.95721	5.24066	2.64525	5.34079	6.40288	3.86693	4.37287	2.01193
TCGA-FX-A3NJ-01A	2.59452	0	3.35818	5.80127	1.52334	0.89242	6.05148	4.0454	4.80209	3.6885
TCGA-FX-A3NK-01A	1.38356	0	2.80492	5.48046	2.01334	1.35391	6.37609	4.02125	4.27886	1.92497
TCGA-FX-A3RE-01A	1.80822	0	2.43532	5.06895	2.76964	0.615665	4.85017	3.72596	4.3648	2.65188
TCGA-FX-A3TO-01A	1.69315	0	4.60007	5.26788	2.88716	5.52827	4.05111	3.96688	4.25805	1.64638
TCGA-FX-A48G-01A	1.65753	1	2.85679	3.72799	1.64566	0.279242	3.96164	5.18554	5.40313	1.65968
TCGA-FX-A76Y-01A	1.29041	0	3.29164	5.2618	1.99585	0.0369435	5.80628	4.09246	4.61083	1.93427
TCGA-FX-A8OO-01A	0.671233	1	3.81641	5.33835	2.59945	1.83836	5.79979	4.30172	3.90442	2.21155
TCGA-HB-A2OT-01A	5.63562	0	2.841	5.00542	2.50242	0.869111	3.45824	3.35489	4.1226	4.30669
TCGA-HB-A3L4-01A	2.90685	1	2.66546	5.24602	1.78344	0.0455512	4.2942	4.99164	4.42362	3.40683
TCGA-HB-A3YV-01A	0.380822	1	3.62345	4.69612	2.18669	1.94392	5.11261	3.81172	3.78797	2.67312
TCGA-HB-A43Z-01A	3.08493	0	3.88389	4.42747	2.90499	1.0156	4.36105	3.17314	3.51306	2.95565
TCGA-HB-A5W3-01A	1.05205	1	3.53021	5.15065	2.48135	0.980235	6.4386	4.19095	5.74722	2.44986
TCGA-HS-A5N7-01A	2.77534	0	3.01786	4.66216	3.20024	0.0315266	4.84368	4.18554	3.74519	2.5719
TCGA-HS-A5N8-01A	0.060274	1	2.643	5.23389	3.36964	0.585415	4.19502	3.58989	4.52518	3.82986
TCGA-HS-A5N9-01A	4.34247	0	3.00358	5.22093	2.58611	0.0156687	3.7118	3.8819	3.67491	2.19452
TCGA-HS-A5NA-01A	0.816438	0	3.51097	5.85129	2.6828	0	3.37078	4.76123	4.57259	3.09902
TCGA-IE-A3OV-01A	6.70685	1	2.54843	5.49031	2.24636	3.24952	5.67028	4.14188	4.32919	3.28951
TCGA-IE-A4EH-01A	2.24384	0	3.40373	4.9811	1.62469	0.0754094	3.90604	4.19079	4.04432	2.5569
TCGA-IE-A4EI-01A	1.6274	0	3.67341	4.63758	2.8828	0.284054	4.44085	3.64205	4.43389	3.71952
TCGA-IE-A4EJ-01A	0.268493	0	2.72561	5.71369	2.17039	6.14262	5.54974	4.59177	5.0464	2.95921
TCGA-IE-A4EK-01A	0.115068	0	3.49701	5.85502	1.89558	0.252683	6.06174	3.68386	4.8252	3.99821
TCGA-IE-A6BZ-01A	1.65753	0	3.59156	6.0397	2.12743	8.27077	6.11215	3.52813	3.9484	2.66057
TCGA-IF-A3RQ-01A	3.09315	1	2.93174	5.12735	2.36561	5.39056	6.04331	5.09547	4.70996	1.75776
TCGA-IF-A4AJ-01A	2.10137	1	3.28307	4.39871	2.48048	0.0703784	4.4798	3.61396	3.7499	2.52501
TCGA-IF-A4AK-01A	4.35616	0	2.92423	4.90751	2.65608	0.129351	5.38074	3.64849	3.8953	2.75932
TCGA-IS-A3K6-01A	2.35068	1	3.42813	5.38805	3.22936	0.197175	3.96796	4.26547	4.72689	3.65661
TCGA-IS-A3K7-01A	14.2575	0	1.98912	3.80039	2.58668	0.16552	5.8173	5.00848	5.06517	2.76793
TCGA-IS-A3K8-01A	13.274	0	2.27227	4.73203	1.87461	0.0791974	5.58042	5.50928	5.30641	3.41346
TCGA-IS-A3KA-01A	1.13151	1	3.09195	3.62092	2.90931	0.0693193	3.32073	4.98294	4.62002	2.94622
TCGA-IW-A3M4-01A	7.16438	0	2.86914	5.5812	1.97958	0.0234466	6.00759	4.18782	4.68222	2.21296
TCGA-IW-A3M5-01A	0.493151	1	3.19324	3.61408	4.12699	0.842155	3.26933	4.11983	3.99482	2.36897
TCGA-IW-A3M6-01A	1.88493	0	2.54705	4.93425	2.25269	0.0595378	4.78653	4.02016	5.50102	2.71012
TCGA-JV-A5VE-01A	1.36712	0	3.14425	5.54862	3.00995	0	4.90187	4.28715	4.20908	1.9391
TCGA-JV-A5VF-01A	0.0876712	1	3.38771	3.89924	3.79159	0.799945	2.92023	4.10106	3.71696	1.22147
TCGA-JV-A75J-01A	0.326027	1	3.16539	3.41563	3.95159	0.446666	3.07103	3.26453	3.2032	2.74371
TCGA-K1-A3PN-01A	8.43836	0	2.82384	5.24626	2.20317	0.0405864	5.15408	5.36932	4.47753	2.97016
TCGA-K1-A3PO-01A	4.44384	0	2.8438	5.34215	2.123	6.85763	5.41201	4.04006	4.77121	2.93939
TCGA-K1-A42W-01A	5.18082	0	3.13532	5.48391	3.10686	0.0366931	4.1904	4.48472	4.51902	3.73599
TCGA-K1-A42X-01A	10.3151	0	2.98305	5.70607	1.53799	1.56613	5.70663	3.87349	4.28652	2.20776
TCGA-K1-A6RT-01A	1.44658	0	3.34126	5.66683	2.44781	4.14067	3.55325	4.60965	4.73542	2.34899
TCGA-K1-A6RU-01A	1.94795	1	3.06175	5.57955	2.18114	7.86709	5.13855	4.64734	4.39387	3.13662
TCGA-K1-A6RV-01A	0.432877	0	3.25479	4.04001	2.47625	0.0113349	3.66395	3.14787	3.64497	1.38608
TCGA-KD-A5QS-01A	5.31781	1	3.48132	5.56131	1.5391	0.286475	4.56948	4.53263	4.06153	2.00588
TCGA-KD-A5QT-01A	1.36712	0	2.90041	5.94575	2.72996	0.94158	4.19891	4.57365	4.28527	2.07162
TCGA-KD-A5QU-01A	2.93973	1	3.93378	4.41729	2.16097	0.00381302	3.49587	4.13139	4.79759	1.49072
TCGA-KF-A41W-01A	0.975342	0	3.33373	4.64989	3.26682	0.0144787	4.50249	4.37354	3.69282	1.65736
TCGA-LI-A67I-01A	2.52603	0	2.28514	4.71475	3.47873	1.03083	5.40775	3.97636	3.58092	1.51803
TCGA-LI-A9QH-01A	1.47945	1	4.24157	4.92993	2.53165	6.68535	6.24386	4.2631	4.27807	2.83188
TCGA-MB-A5Y8-01A	2.11781	0	2.48204	4.24349	2.87392	0.748264	5.77074	4.19771	4.86169	2.08383
TCGA-MB-A5Y9-01A	0.690411	0	2.73203	5.36613	2.37414	3.28085	5.12026	4.79391	4.65782	2.89393
TCGA-MB-A5YA-01A	0.0410959	0	3.63377	4.78572	2.33749	0.335932	5.886	4.77339	5.63561	3.79966
TCGA-MB-A8JK-01A	1.81096	0	3.15096	5.4219	2.61759	3.84866	6.31492	4.47285	3.51104	2.7552
TCGA-MB-A8JL-01A	1.64384	0	2.70232	5.28838	2.23088	0.0531147	5.46995	3.74855	4.77512	1.77451
TCGA-MJ-A68H-01A	1.24932	0	2.97389	4.81208	2.67531	0.0793746	4.89447	4.03426	4.51142	2.20618
TCGA-MJ-A68J-01A	1.49863	0	2.67107	5.34651	2.00801	6.60251	8.54793	4.20671	4.76624	2.52446
TCGA-MJ-A850-01A	1.86575	0	3.38111	4.89163	2.4038	1.26503	5.47847	5.0321	4.22409	1.81614
TCGA-MO-A47P-01A	0.964384	0	4.04784	6.22365	1.93315	1.70846	5.95207	4.18919	5.36032	3.80755
TCGA-MO-A47R-01A	0.871233	1	2.60174	4.69406	3.03344	6.54673	5.2721	3.57119	5.26963	3.02435
TCGA-N1-A6IA-01A	0.613699	1	2.73375	4.71667	2.8404	1.95942	3.77781	3.45888	3.73895	1.04925
TCGA-PC-A5DK-01A	10.2466	0	2.99838	5.0388	1.93406	0.548414	6.47695	4.76633	5.05967	3.75601
TCGA-PC-A5DL-01A	3.12877	1	3.15053	4.88258	1.73114	0.0448285	5.83116	4.17534	4.84935	3.75712
TCGA-PC-A5DM-01A	0.528767	1	3.52573	4.48935	2.48307	0.04516	4.79751	4.35798	3.08703	1.98769
TCGA-PC-A5DN-01A	3.21918	1	2.60532	5.43577	2.26774	3.6449	5.82823	4.1928	4.16227	2.50372
TCGA-PC-A5DO-01A	6.75068	1	3.09613	5.58194	2.79565	0.638078	6.34544	4.30246	4.41234	3.43276
TCGA-PC-A5DP-01A	1.50685	1	3.21699	5.48192	2.40316	0.0328087	5.50224	4.31996	4.31367	2.97408
TCGA-PT-A8TR-01A	2.2274	0	2.98628	5.25293	2.31868	4.32455	6.89056	4.79842	4.57577	3.51231
TCGA-QC-A6FX-01A	1.74521	0	2.4077	4.90273	2.36435	5.90671	4.53845	4.21389	4.39452	3.1749
TCGA-QC-A7B5-01A	1.09041	0	2.6954	3.96509	2.4252	0.202291	4.0403	4.4216	4.06857	2.29441
TCGA-QC-AA9N-01A	1.47123	0	3.08572	4.65302	3.82905	5.84221	5.1042	4.33048	4.01867	2.63807
TCGA-QQ-A5V2-01A	0.153425	0	3.01943	3.89109	1.7574	0.339729	4.57777	4.50634	4.26233	1.91853
TCGA-QQ-A5V9-01A	3.90137	1	2.63005	4.42444	2.07547	5.02357	5.82718	4.50047	4.64229	2.48106
TCGA-QQ-A5VA-01A	1.50685	1	3.16263	5.16814	2.72681	1.98542	5.2905	4.81476	4.55193	2.83543
TCGA-QQ-A5VB-01A	4.04932	1	3.48825	4.42002	2.17468	0.194284	4.45908	4.61728	4.30664	1.63789
TCGA-QQ-A5VC-01A	2.99178	0	3.41877	4.48784	0.3291	0.0496272	5.22629	3.99617	3.83	2.79853
TCGA-QQ-A5VD-01A	3.09315	0	2.58346	4.53659	1.97531	2.48661	4.85998	4.23962	4.52559	2.96298
TCGA-QQ-A8VB-01A	15.6795	0	2.49313	5.05804	3.18085	3.56558	7.68797	4.1347	4.82041	3.53988
TCGA-QQ-A8VD-01A	10.8603	0	2.0438	4.6606	2.09406	1.53226	5.07023	3.63167	3.66074	2.04738
TCGA-QQ-A8VF-01A	9.33151	0	3.71264	5.28817	3.84296	0.0721119	4.35962	3.82796	4.35994	1.01674
TCGA-QQ-A8VG-01A	5.39726	1	2.80807	5.79567	1.63066	0.848667	4.85963	4.17055	4.26429	1.98014
TCGA-QQ-A8VH-01A	0.876712	1	2.82376	4.74812	3.63683	0.194622	4.43673	4.36921	4.64818	2.71851
TCGA-RN-A68Q-01A	0.060274	0	2.88519	5.58242	2.25645	0.0876347	5.25968	5.38903	4.90011	3.42002
TCGA-RN-AAAQ-01A	1.39726	0	2.60699	4.47503	2.73038	0.0316391	4.39034	4.56434	5.15284	2.67704
TCGA-SG-A6Z4-01A	1.57808	0	3.96073	5.08866	2.22626	0.996671	3.81675	3.99953	3.86896	1.82859
TCGA-SG-A6Z7-01A	0.323288	1	3.21183	4.87794	3.48694	3.19812	5.66285	4.30017	3.19189	1.87517
TCGA-SG-A849-01A	1.46027	0	2.48868	5.24497	2.50686	2.09398	4.19173	4.86121	4.67204	2.37028
TCGA-SI-A71O-01A	1.90137	1	2.69158	5.05863	2.45518	0.0318451	5.99927	4.27209	4.77384	0.940026
TCGA-SI-A71P-01A	2.11233	0	3.10563	5.38156	2.32132	0.389149	5.59668	4.58132	5.12112	3.07219
TCGA-SI-A71Q-01A	2.72877	0	2.49738	5.73523	2.79367	1.18507	6.31682	4.07836	3.72477	3.3977
TCGA-SI-AA8B-01A	0.717808	1	3.34865	4.51771	2.34573	0.056674	4.6966	4.10147	4.09184	1.15294
TCGA-SI-AA8C-01A	1.63562	0	3.26401	4.66707	2.73863	3.79097	6.71012	4.25309	3.85768	2.5955
TCGA-UE-A6QT-01A	1.10137	0	3.48313	5.62743	2.38702	5.33802	6.04272	5.53409	5.35292	3.0575
TCGA-UE-A6QU-01A	1.11781	0	2.74239	4.74503	2.05524	4.63555	4.4648	4.85217	4.19865	2.81849
TCGA-VT-A80G-01A	0.893151	0	2.13783	4.99953	1.83591	0.140462	5.50938	4.66188	3.70454	1.41535
TCGA-VT-A80J-01A	2.18082	0	3.15908	5.92656	2.83495	1.24669	4.76728	4.39427	4.21239	2.92734
TCGA-VT-AB3D-01A	1.03836	0	2.78216	5.39289	2.94452	3.60217	5.25236	4.96863	4.81813	2.69779
TCGA-WK-A8XO-01A	0.994521	1	2.71952	4.834	2.47416	0.122446	4.98655	4.66221	4.3254	2.03373
TCGA-WK-A8XQ-01A	0.4	1	3.06935	5.54375	2.41961	4.15029	5.39293	3.96032	3.55058	2.20006
TCGA-WK-A8XS-01A	7.06575	0	3.35115	4.81866	3.25977	0.00900929	5.21821	3.98846	3.75974	3.09562
TCGA-WK-A8XT-01A	3.45753	1	3.46491	5.75903	2.76182	2.43301	5.93815	4.03877	3.74956	2.5059
TCGA-WK-A8XX-01A	3.18904	1	4.06282	5.33735	2.87871	0.00429511	4.30819	5.21299	4.26914	4.02255
TCGA-WK-A8XY-01A	5.45479	1	2.99396	4.62908	2.8446	0	4.14695	4.14349	4.48858	3.11784
TCGA-WK-A8XZ-01A	4.71781	1	3.21549	4.71417	2.24223	0.134336	5.24865	4.51348	4.45876	2.88943
TCGA-WK-A8Y0-01A	1.88493	1	3.30663	4.75251	2.58659	0.343047	4.43436	4.02661	3.73082	1.18936
TCGA-WP-A9GB-01A	0.715068	1	2.521	4.20106	2.02782	0.653562	3.78925	5.07296	3.98782	3.32238
TCGA-X2-A95T-01A	5.27945	0	3.64339	5.39959	2.70338	0.0115114	4.70096	4.72559	3.85622	2.20812
TCGA-X6-A7W8-01A	2.20274	1	3.68675	3.70552	1.93981	0.49995	4.09374	4.99652	3.93628	2.36052
TCGA-X6-A7WA-01A	2.99178	0	3.27732	4.8804	2.29208	0.919969	5.22384	4.2234	4.80735	3.71194
TCGA-X6-A7WB-01A	1.50685	1	2.95167	4.98753	3.35726	0.0164802	5.37063	4.10598	4.03125	2.65722
TCGA-X6-A7WC-01A	3.77808	0	3.01417	4.42922	1.90084	0.973455	3.64201	4.32576	3.91447	1.23818
TCGA-X6-A7WD-01A	2.56986	0	2.99486	4.98315	2.49465	0.0945428	4.77632	4.27321	3.82638	3.12556
TCGA-X6-A8C2-01A	2.93151	0	3.12231	5.87963	2.28095	0.969462	4.50554	3.73243	3.87637	2.04245
TCGA-X6-A8C3-01A	1.59726	0	3.72499	5.58706	2.03472	1.54867	5.53033	4.21955	4.3589	2.42073
TCGA-X6-A8C4-01A	1.72055	1	2.72891	4.96023	2.86286	0.242601	4.92388	4.38744	3.4383	1.23205
TCGA-X6-A8C5-01A	4.23836	0	3.0073	5.15873	1.67646	0.262579	6.02198	5.29611	4.75355	3.95615
TCGA-X6-A8C6-01A	2.92329	1	2.88732	5.40828	1.58687	7.93889	6.45474	4.01742	4.59668	2.90869
TCGA-X6-A8C7-01A	2.45479	0	3.8161	5.58406	2.77842	0.13103	6.57853	4.23568	4.02129	3.03331
TCGA-X9-A971-01A	2.27671	0	3.34406	4.40996	3.14114	0.494371	4.49774	4.41224	3.31722	2.86535
TCGA-X9-A973-01A	3.03562	0	3.10608	4.58769	2.57799	2.01046	6.12586	3.67912	5.131	3.15276
TCGA-Z4-A8JB-01A	0.364384	0	1.70788	4.27323	2.26144	0.964147	5.21279	3.24313	3.30653	1.48101
TCGA-Z4-A9VC-01A	1.11507	0	3.45816	7.46511	1.97323	0.0289386	3.57655	3.83713	4.25008	2.59538
TCGA-Z4-AAPF-01A	1.32877	0	3.28664	4.86294	2.07368	1.64039	5.27989	4.56836	4.71279	2.68386
TCGA-Z4-AAPG-01A	1.33151	0	2.78965	4.0984	2.70744	0.181438	4.826	4.01476	4.11003	1.96423
